# Supplementary material for: Factors influencing self-selected walking speed in fibrotic interstitial lung disease
Source: Sci Rep. 2021 Jun 14;11:12459. doi: 10.1038/s41598-021-91734-x (PMC8203722; doi:10.1038/s41598-021-91734-x)
Supplement: Supplementary file 1 — Supplementary Information. [file 41598_2021_91734_MOESM1_ESM.xlsx]

## Sheet: title page
Factors influencing Self-Selected Walking Speed in Fibrotic Interstitial Lung Disease
Gabriela Fischer; Francisco B. de Queiroz; Danilo C. Berton; Pedro Schons; Henrique B. Oliveira; Marcelo Coertjens; Mathieu Gruet; Leonardo A. Peyré-Tartaruga

## Sheet: dataset
Subject	Interstitial Lung Disease	Speed (m/s)	Speed (km/h)	test time (min)	Metabolic cost (J/kg/m)	SpO2 Initial	SpO2 final	ΔSpO2	initial heart rate (bpm)	final heart rate (bpm)	Δheart rate	Dyspnea Borg	lower limbs Borg	VO2 (L/min)	VO2 (mL/kg/min)	VCO2 (mL/min)	VE (L/min)	VE/VCO2
1	2	1	2.16	5	3.03766	97	95	-2	80	97	17	1	0	0.5965	8.15	0.5395	20.8	38.5542
2	2	1	2.1	5	2.63167	99	97	-2	75	105	30	2	2	0.44	7	0.353	13.7	38.8102
3	2	1	1.62	5	5.74463	95	88	-7	63	79	16	1	5	0.537	9.3	0.493	20.5	41.5822
4	3	1	2.04	5	2.73	96	88	-8	91	107	16	0.5	4	0.398	6.7	0.359	16	44.5682
5	3	1	1.56	5	3.19724	98	98	0	74	54	-20	0	0	0.4155	6.5	0.3325	17.95	53.985
6	3	1	1.92	5	3.33607	99	93	-6	70	77	7	3	4	0.638	8.8	0.512	21.8	42.5781
7	1	1	0.72	5	6.65734	95	92	-3	67	78	11	7	10	0.576	6.7	0.495	22.9	46.2626
8	1	1	0.9	5	5.20471	92	81	-11	92	106	14	0.5	0	0.463	7.1	0.452	27.6	61.0619
9	3	1	1.62	5	2.77136	99	97	-2	76	86	10	9	5	0.356	7.75	0.286	13.3	46.5035
10	1	1	0.9	5	5.13897	100	100	0	66	69	3	0	0.5	0.472	7.4	0.3845	15.2	39.5319
11	0	1	2.4	5	4.37724	100	99	-1	97	108	11	0	0	0.693	11.004	0.6084	19.144	31.4661
12	0	1	2.7	5	3.09	99	98	-1	73	88	15	0	0	0.625	10.5	0.496	16.6	33.4677
13	0	1	2.7	5	2.11769	99	94	-5	88	93	5	0	0	0.451	7.5	0.37	15.4	41.6216
14	0	1	2.88	5	2.17447	99	96	-3	69	79	10	0	0	0.4475	8.6	0.3605	13.1	36.3384
15	0	1	2.4	5	5.64116	97	97	0	70	100	30	0	0	1.2485	14.35	0.956	36.5	38.1799
16	0	1	1.92	5	5.8956	97	95	-2	88	118	30	0	0	1.087	12.4	0.819	26.8	32.7228
17	0	1	2.58	7	2.74992	97	97	0	73	84	11	0	0	0.784	9.35	0.6	23.9	39.8333
18	0	1	2.4	5	3.25	97	97	0	62	75	13	1	2	0.56	10.38	0.73	20.88	28.6027
19	0	1	2.64	5	2.27	99	97	-2	67	78	11	0	0	0.87	12.12	0.58	18.94	32.6552
20	0	1	2.4	5	3.82	99	98	-1	64	76	12	0	0	0.63	9.09	0.49	22.68	46.2857
1	2	2	2.88	5	3.06537	98	91	-7	83	101	18	0.5	0	0.733	10	0.6545	23.65	36.1345
2	2	2	2.8	5	2.14632	99	95	-4	72	96	24	2	1	0.475	7.55	0.3765	14.5	38.5126
3	2	2	2.16	4	6.65734	97	85	-12	67	71	4	1	4	0.498	8.6	0.428	18.6	43.4579
4	3	2	2.72	5	2.77	99	85	-14	99	107	8	1	4	0.497	8.4	0.449	19.5	43.4298
5	3	2	2.08	5	3.77863	98	97	-1	77	74	-3	0	0.5	0.588	9.2	0.4515	23	50.9413
6	3	2	2.56	5	3.62814	99	93	-6	65	90	25	2	3	0.788	10.9	0.739	31.9	43.1664
7	1	2	0.96	5	5.4828	97	92	-5	72	82	10	9	5	0.6	7	0.5745	25.9	45.0827
8	1	2	1.2	5	3.74672	94	79	-15	84	109	25	0.5	0	0.483	10.5	0.375	14.6	38.9333
9	3	2	2.16	5	3.47753	98	96	-2	86	86	0	5	1	0.4575	7	0.4185	26.1	62.3656
10	1	2	1.2	5	4.17395	100	100	0	60	70	10	0	0	0.4955	7.75	0.3835	15.6	40.678
11	0	2	3.2	5	4.66243	99	99	0	85	115	30	0	0	0.921333	14.6292	0.806042	23.4583	29.1031
12	0	2	3.6	5	2.87	99	98	-1	76	83	7	0	0	0.7245	12.15	0.587	18.7	31.8569
13	0	2	3.6	5	2.11014	100	96	-4	88	96	8	0	0	0.538	9	0.433	17.3	39.9538
14	0	2	3.84	5	2.13866	99	99	0	70	82	12	0	0	0.524	10.1	0.425	14.7	34.5882
15	0	2	3.2	5	5.93585	98	97	-1	72	102	30	0	0	1.612	18.5	1.371	39.5	28.8111
16	0	2	2.56	5	4.93339	93	85	-8	85	114	29	0	0	1.192	13.7	0.925	29.8	32.2162
17	0	2	3.44	5	2.5136	98	97	-1	73	78	5	0	0	0.9	10.7	0.654	29.6	45.2599
18	0	2	3.2	5	3.37	97	97	0	62	86	24	2	3	0.98	11.34	0.78	22.34	28.641
19	0	2	3.52	5	2.15	99	96	-3	64	89	25	0	0	0.86	12.77	0.67	25.87	38.6119
20	0	2	3.2	5	3.29	99	95	-4	66	92	26	0	0	0.91	12.98	0.83	20.99	25.2892
1	2	3	3.6	5	3.25	96	85	-11	87	101	14	0.5	0.5	0.893	12.2	0.802	27.3	34.0399
2	2	3	3.5	5	2.22055	96	94	-2	81	114	33	2	1	0.5625	8.95	0.474	17.05	35.9705
3	2	3	2.7	3	4.84665	96	86	-10	67	77	10	0	2	0.5135	8.9	0.4435	16.7	37.655
4	3	3	3.4	5	2.52	97	85	-12	98	101	3	0.5	5	0.5495	9.3	0.5065	21	41.461
5	3	3	2.6	5	3.55527	99	97	-2	75	81	6	1	1	0.652	10.2	0.523	26.1	49.9044
6	3	3	3.2	5	3.03559	99	92	-7	67	87	20	3	4	0.821	11.3	0.73	31.4	43.0137
7	1	3	1.2	5	2.71406	95	89	-6	73	79	6	9	10	0.6545	7.6	0.588	26.5	45.068
8	1	3	1.5	5	3.65934	93	78	-15	94	100	6	0.5	0	0.5035	7.7	0.491	31.3	63.7475
9	3	3	2.7	5	2.28487	100	92	-8	84	87	3	6	2	0.4265	9.3	0.3375	13	38.5185
10	1	3	1.5	5	3.46473	100	99	-1	61	66	5	0	0.5	0.467	7.3	0.374	15.3	40.9091
11	0	3	4	5	3.01407	98	99	1	78	109	31	0	0	0.770375	12.225	0.688708	22.2542	32.3129
12	0	3	4.5	5	2.75	99	97	-2	66	90	24	0	0	0.826	13.9	0.662	20.4	30.8157
13	0	3	4.5	5	2.2558	98	97	-1	93	100	7	0	0	0.68	11.35	0.5425	20.5	37.788
14	0	3	4.8	5	2.09371	99	98	-1	68	92	24	0	0	0.619	11.9	0.488	15.1	30.9426
15	0	3	4	5	4.13538	98	98	0	76	105	29	0	0	1.4575	16.75	1.1595	35.5	30.6166
16	0	3	3.2	5	4.45794	95	93	-2	80	105	25	0	0	1.2935	14.85	1.033	31.5	30.4937
17	0	3	4.3	5	2.45257	98	97	-1	71	92	21	0	0	1.002	11.95	0.8425	32.45	38.5163
18	0	3	4	5	2.98	98	97	-1	61	87	26	1	3	0.87	14.11	0.71	23.89	33.6479
19	0	3	4.4	5	2.11	99	97	-2	62	89	27	0	0	0.93	12.86	0.67	26.35	39.3284
20	0	3	4	5	3.12	98	96	-2	68	90	22	0	0	0.97	13.4	0.78	26.27	33.6795
1	2	4	4.32	5	3.20882	95	92	-3	90	116	26	2	0.5	1.0335	14.1	0.901	32.25	35.7936
2	2	4	4.2	5	2.21017	100	94	-6	74	96	22	3	2	0.6445	10.25	0.5305	18.95	35.721
3	2	4	3.24	3	5.52636	95	87	-8	64	70	6	4	5	0.6945	12	0.712	21.8	30.618
4	3	4	4.08	5	2.43	96	84	-12	94	96	2	3	4	0.617	10.5	0.552	22.5	40.7609
5	3	4	3.2	5	3.37016	93	96	3	77	90	13	7	4	0.727	11.4	0.615	28.8	46.8293
6	3	4	3.84	5	3.22578	96	91	-5	69	78	9	3	4	0.948	13.1	0.961	39.4	40.999
7	1	4	1.44	5	3.59715	94	90	-4	76	86	10	5	4	0.782	9.1	0.808	33.5	41.4604
8	1	4	1.8	5	3.52883	94	74	-20	95	106	11	1	0	0.541	8.3	0.563	34.1	60.5684
9	3	4	3.24	5	2.81295	99	83	-16	85	91	6	7	3	0.526	11.4	0.436	17.2	39.4495
10	1	4	1.8	5	3.01804	94	100	6	57	69	12	0	0	0.5525	8.65	0.452	18.9	41.8142
11	0	4	4.8	5	2.62029	98	99	1	78	109	31	0	0	0.79944	12.7	0.70216	21.85	31.1183
12	0	4	5.4	5	2.88	99	98	-1	72	93	21	0	0	0.953	16	0.826	23.2	28.0872
13	0	4	5.4	5	2.29686	98	90	-8	83	110	27	0	0	0.798	13.3	0.659	23	34.9014
14	0	4	5.76	5	2.73696	99	97	-2	66	102	36	0	0	0.847	16.3	0.698	20.5	29.3696
15	0	4	4.8	5	2.95949	98	97	-1	74	105	31	0	0	1.2845	14.8	1.03	31.4	30.4854
16	0	4	3.84	5	4.28071	94	87	-7	78	112	34	0	0	1.432	16.5	1.152	34.8	30.2083
17	0	4	5.16	5	2.54736	98	97	-1	69	95	26	0	0	1.215	14.45	0.919	34.95	38.0305
18	0	4	4.8	5	3.28	97	97	0	62	95	33	1	3	1.1	15.7	0.76	28.9	38.0263
19	0	4	5.28	5	2.22	99	96	-3	63	97	34	0	0	0.94	13.1	0.78	24.7	31.6667
20	0	4	4.8	5	3.34	98	86	-12	65	92	27	0	0	0.99	16.2	0.98	28	28.5714
1	2	5	5.04	4	3.26243	96	87	-9	84	130	46	2	0	1.157	15.8	1.078	37.8	35.0649
2	2	5	4.9	5	2.19576	98	90	-8	79	94	15	2	0	0.7245	11.5	0.623	20.75	33.3066
3	2	5	3.78	3	4.48728	97	84	-13	65	91	26	7	5	0.552	9.55	0.581	17.8	30.6368
4	3	5	4.76	5	2.62	97	82	-15	99	108	9	3	5	0.723	12.3	0.706	27.4	38.8102
5	3	5	3.64	3.75	3.01271	99	96	-3	77	56	-21	7	2	0.751	11.7	0.609	29	47.619
6	3	5	4.48	5	2.97401	98	92	-6	73	91	18	4	5	0.989	13.65	1.065	45.9	43.0986
7	1	5	1.68	5	2.22939	95	88	-7	62	87	25	9	9	0.765	8.9	0.706	30.9	43.7677
8	1	5	2.1	5	2.23059	93	70	-23	94	114	20	1	0	0.592	9.05	0.6345	40	63.0418
9	3	5	3.78	5	2.49548	100	98	-2	86	94	8	4	2	0.555	12.1	0.454	18.1	39.8678
10	1	5	2.1	5	2.78119	100	99	-1	65	71	6	0	0.5	0.542	8.45	0.414	16.55	39.9758
11	0	5	5.6	5	2.77197	99	99	0	75	112	37	0	0	0.954895	15.1474	0.827632	23.3421	28.2035
12	0	5	6.3	5	3.02025	99	99	0	82	103	21	0	0	1.134	19.1	1.01	27.1	26.8317
13	0	5	6.3	5	2.86171	100	96	-4	92	131	39	0	0	1.071	17.9	0.837	31	37.037
14	0	5	6.72	5	3.63143	99	99	0	63	130	67	0	0.5	1.206	23.2	1.046	28.5	27.2467
15	0	5	5.6	5	2.07064	99	95	-4	72	110	38	0	0	1.108	12.7	0.825	28.2	34.1818
16	0	5	4.48	5	4.09765	95	88	-7	79	112	33	0	0	1.577	18.1	1.345	39.4	29.2937
17	0	5	6.02	5	3.22572	97	95	-2	74	105	31	0	0	1.59	18.9	1.447	53	36.6275
18	0	5	5.6	5	3.2	97	97	0	62	75	13	1	2	1.34	19.03	1.1	29.94	27.2182
19	0	5	6.16	5	2.19	99	93	-6	65	98	33	0	0	1.48	17.8	1.08	33.73	31.2315
20	0	5	5.6	5	3.54	99	94	-5	67	102	35	0	0	1.25	16.93	1.23	35.2	28.6179
1	2	6	3.2	5	2.86867	98	94	-4	83	108	25	2	0	0.7575	10.3	0.661	24.1	36.4599
2	2	6	3.2	5	2.2491	98	97	-1	71	88	17	2	0	0.532	8.4	0.458	16.1	35.1528
3	2	6	3.2	3	5.52636	95	87	-8	64	70	6	4	5	0.6945	12	0.712	21.8	30.618
4	3	6	3.2	5	2.39887	96	88	-8	91	107	16	2	3	0.557	9.4	0.486	20.3	41.7695
5	3	6	3.2	5	3.37016	93	96	3	77	90	13	7	4	0.727	11.4	0.615	28.8	46.8293
6	3	6	3.2	5	3.22578	96	91	-5	69	78	9	3	4	0.948	13.1	0.961	39.4	40.999
7	1	6	3.2	3	3.74258	95	82	-13	84	98	14	9	7	1.036	12	1.132	46.4	40.9894
8	1	6	3.2	3	2.86076	93	63	-30	97	113	16	7	0	0.666	10.2	0.782	47.5	60.7417
9	3	6	3.2	5	2.81295	99	83	-16	85	91	6	7	3	0.526	11.4	0.436	17.2	39.4495
10	1	6	3.2	5	2.7487	100	98	-2	57	84	27	0	0	0.701	10.95	0.5445	18.85	34.6189
11	0	6	3.2	5	4.66243	99	99	0	85	115	30	0	0	0.921333	14.6292	0.806042	23.4583	29.1031
12	0	6	3.2	5	2.89	98	98	0	72	87	15	0	0	0.662	11.15	0.545	18.65	34.2202
13	0	6	3.2	5	2.40244	99	99	0	89	106	17	0	0	0.558	9.3	0.436	18.3	41.9725
14	0	6	3.2	5	1.99898	98	97	-1	66	77	11	0	0	0.459	8.8	0.3465	12.3	35.4978
15	0	6	3.2	5	5.93585	98	97	-1	72	102	30	0	0	1.612	18.5	1.371	39.5	28.8111
16	0	6	3.2	5	4.45794	95	93	-2	80	105	25	0	0	1.2935	14.85	1.033	31.5	30.4937
17	0	6	3.2	5	2.28072	98	97	-1	71	82	11	0	0	0.806	9.6	0.603	25.6	42.4544
18	0	6	3.2	5	3.37	97	97	0	62	86	24	2	3	0.98	11.34	0.78	22.34	28.641
19	0	6	3.2	5	3.47	100	98	-2	64	87	23	0	0	0.94	15.12	0.76	23.88	31.4211
20	0	6	3.2	5	3.29	99	95	-4	66	92	26	0	0	0.91	12.98	0.83	20.99	25.2892
